# Supplementary material for: Piperazine-1,4-diium bis­(perchlorate) dihydrate
Source: Acta Crystallogr Sect E Struct Rep Online. 2010 Aug 4;66(Pt 9):o2214. doi: 10.1107/S1600536810030345 (PMC3007905; doi:10.1107/S1600536810030345)
Supplement: Supplementary file 1 [file e-66-o2214-sup1.cif]

##############################################################################
###                                                                        ###
###        Electronic paper (Acta Crystallographica Section E)             ###
###                                                                        ###
##############################################################################
#                                                                            #
# This CIF contains the data in a paper accepted for publication in Acta     #
# Crystallographica Section E. It conforms to the requirements of Notes      #
# for Authors for Section E, and has been peer reviewed under the auspices   #
# of the IUCr Commission on Journals.                                        #
#                                                                            #
# Full details of the Crystallographic Information File format               #
# are given in the paper "The Crystallographic Information File (CIF):       #
# a New Standard Archive File for Crystallography" by S. R. Hall, F. H.      #
# Allen and I. D. Brown [Acta Cryst. (1991), A47, 655-685].                  #
#                                                                            #
# The current version of the core CIF dictionary is obtainable from          #
# ftp://ftp.iucr.org/pub/cif_core.dic. The current version number is 2.4.    #
#                                                                            #
# Software is freely available for graphical display of the structure(s) in  #
# this CIF.  For information consult the CIF home page http://www.iucr.org/  #
# cif/home.html                                                              #
#                                                                            #
# This file may be used for bona fide research purposes within the           #
# scientific community so long as proper attribution is given to the journal # 
# article from which it was obtained.                                        #
#                                                                            #
##############################################################################
                                             
data_I
_audit_creation_method     SHELXL-97
_chemical_name_systematic
;
Piperazine-1,4-diium bis(perchlorate) dihydrate
;
_chemical_name_common     ?
_chemical_formula_moiety     'C4 H12 N2 2+, 2(Cl O4 -), 2(H2 O)'
_chemical_formula_sum     'C4 H16 Cl2 N2 O10'
_chemical_formula_iupac     'C4 H12 N2 2+, 2Cl O4 -, 2H2 O'
_chemical_formula_weight     323.09
_chemical_melting_point     ?
_symmetry_cell_setting     monoclinic
_symmetry_space_group_name_H-M     'P 21/c'
_symmetry_space_group_name_Hall     '-P 2ybc'
loop_
    _symmetry_equiv_pos_as_xyz
    'x, y, z'
    '-x, y+1/2, -z+1/2'
    '-x, -y, -z'
    'x, -y-1/2, z-1/2'
_cell_length_a     7.2588(15)
_cell_length_b     6.5089(13)
_cell_length_c     14.543(4)
_cell_angle_alpha     90.00
_cell_angle_beta     113.56(3)
_cell_angle_gamma     90.00
_cell_volume     629.8(3)
_cell_formula_units_Z     2
_cell_measurement_reflns_used     1130
_cell_measurement_theta_min     3.06
_cell_measurement_theta_max     27.48
_cell_measurement_temperature     293(2)
_exptl_crystal_description     block
_exptl_crystal_colour     colorless
_exptl_crystal_size_max     0.28
_exptl_crystal_size_mid     0.26
_exptl_crystal_size_min     0.20
_exptl_crystal_density_diffrn     1.704
_exptl_crystal_density_meas     ?
_exptl_crystal_density_method     'not measured'
_exptl_crystal_F_000     336
_exptl_absorpt_coefficient_mu     0.564
_exptl_absorpt_correction_type     multi-scan
_exptl_absorpt_process_details     '(CrystalClear; Rigaku/MSC, 2005)'
_exptl_absorpt_correction_T_min     0.856
_exptl_absorpt_correction_T_max     0.896
_exptl_special_details
;
;
_diffrn_ambient_temperature     293(2)
_diffrn_radiation_type     MoK\a
_diffrn_radiation_wavelength     0.71073
_diffrn_radiation_source     'fine-focus sealed tube'
_diffrn_radiation_monochromator     graphite
_diffrn_measurement_device_type     'Rigaku Mercury 2'
_diffrn_measurement_method     '\w scans'
_diffrn_detector_area_resol_mean     13.6612
_diffrn_reflns_number     6362
_diffrn_reflns_av_R_equivalents     0.0598
_diffrn_reflns_av_sigmaI/netI     0.0490
_diffrn_reflns_theta_min     3.06
_diffrn_reflns_theta_max     27.48
_diffrn_reflns_theta_full     27.48
_diffrn_measured_fraction_theta_max     1.000
_diffrn_measured_fraction_theta_full     1.000
_diffrn_reflns_limit_h_min     -9
_diffrn_reflns_limit_h_max     9
_diffrn_reflns_limit_k_min     -8
_diffrn_reflns_limit_k_max     8
_diffrn_reflns_limit_l_min     -18
_diffrn_reflns_limit_l_max     18
_diffrn_standards_number     0
_diffrn_standards_interval_count     ?
_diffrn_standards_interval_time     ?
_diffrn_standards_decay_%     ?
_refine_special_details
;
Refinement of <i>F</i>^2^ against ALL reflections. The weighted <i>R</i>-factor
<i>wR</i> and goodness of fit <i>S</i> are based on <i>F</i>^2^, conventional
<i>R</i>-factors <i>R</i> are based on <i>F</i>, with <i>F</i> set to zero for
negative <i>F</i>^2^. The threshold expression of <i>F</i>^2^ >
\s(<i>F</i>^2^) is used only for calculating <i>R</i>-factors(gt) <i>etc</i>.
and is not relevant to the choice of reflections for refinement.
<i>R</i>-factors based on <i>F</i>^2^ are statistically about twice as large
as those based on <i>F</i>, and <i>R</i>- factors based on ALL data will be
even larger.
;
_reflns_number_total     1458
_reflns_number_gt     1130
_reflns_threshold_expression     I>2\s(I)
_refine_ls_structure_factor_coef     Fsqd
_refine_ls_matrix_type     full
_refine_ls_R_factor_all     0.0612
_refine_ls_R_factor_gt     0.0450
_refine_ls_wR_factor_gt     0.1022
_refine_ls_wR_factor_ref     0.1086
_refine_ls_goodness_of_fit_ref     1.066
_refine_ls_restrained_S_all     1.066
_refine_ls_number_reflns     1458
_refine_ls_number_parameters     83
_refine_ls_number_restraints     0
_refine_ls_hydrogen_treatment     constr
_refine_ls_weighting_scheme     calc
_refine_ls_weighting_details
         'calc w=1/[\s^2^(Fo^2^)+(0.0357P)^2^+0.3610P] where P=(Fo^2^+2Fc^2^)/3'
_atom_sites_solution_hydrogens     geom
_atom_sites_solution_primary     direct
_atom_sites_solution_secondary     difmap
_refine_ls_shift/su_max     0.000
_refine_ls_shift/su_mean     0.000
_refine_diff_density_max     0.279
_refine_diff_density_min     -0.252
_refine_ls_extinction_method     'SHELXL97 (Sheldrick, 2008)'
_refine_ls_extinction_coef     0.044(4)
_refine_ls_extinction_expression
                                  'Fc^*^=kFc[1+0.001xFc^2^\l^3^/sin(2\q)]^-1/4^'
loop_
    _atom_type_symbol
    _atom_type_description
    _atom_type_scat_dispersion_real
    _atom_type_scat_dispersion_imag
    _atom_type_scat_source
    'C' 'C' 0.0033 0.0016
                         'International Tables Vol C Tables 4.2.6.8 and 6.1.1.4'
    'Cl' 'Cl' 0.1484 0.1585
                         'International Tables Vol C Tables 4.2.6.8 and 6.1.1.4'
    'N' 'N' 0.0061 0.0033
                         'International Tables Vol C Tables 4.2.6.8 and 6.1.1.4'
    'O' 'O' 0.0106 0.0060
                         'International Tables Vol C Tables 4.2.6.8 and 6.1.1.4'
    'H' 'H' 0.0000 0.0000
                         'International Tables Vol C Tables 4.2.6.8 and 6.1.1.4'
_computing_data_collection     'CrystalClear (Rigaku/MSC, 2005)'
_computing_cell_refinement     'CrystalClear (Rigaku/MSC, 2005)'
_computing_data_reduction     'CrystalClear (Rigaku/MSC, 2005)'
_computing_structure_solution     'SHELXS97 (Sheldrick, 2008)'
_computing_structure_refinement     'SHELXL97 (Sheldrick, 2008)'
_computing_molecular_graphics     'SHELXTL (Sheldrick, 2008)'
_computing_publication_material     'SHELXL97 (Sheldrick, 2008)'
loop_
    _atom_site_type_symbol
    _atom_site_label
    _atom_site_fract_x
    _atom_site_fract_y
    _atom_site_fract_z
    _atom_site_U_iso_or_equiv
    _atom_site_adp_type
    _atom_site_calc_flag
    _atom_site_refinement_flags
    _atom_site_occupancy
    _atom_site_disorder_assembly
    _atom_site_disorder_group
    C C1 0.3021(4) 1.0866(4) 0.94987(19) 0.0411(6) Uani d . 1 . .
    H H1C 0.2516 1.0117 0.8870 0.049 Uiso calc R 1 . .
    H H1D 0.1989 1.1821 0.9491 0.049 Uiso calc R 1 . .
    C C2 0.3493(4) 0.9393(4) 1.03562(19) 0.0426(6) Uani d . 1 . .
    H H2B 0.3904 1.0149 1.0981 0.051 Uiso calc R 1 . .
    H H2A 0.2303 0.8603 1.0272 0.051 Uiso calc R 1 . .
    Cl Cl1 0.78737(8) 0.59992(10) 0.84112(4) 0.0390(2) Uani d . 1 . .
    N N1 0.5133(3) 0.7985(3) 1.03919(15) 0.0401(5) Uani d . 1 . .
    H H1B 0.4715 0.7234 0.9825 0.048 Uiso calc R 1 . .
    H H1A 0.5420 0.7115 1.0912 0.048 Uiso calc R 1 . .
    O O1 0.9198(3) 0.7709(4) 0.87194(18) 0.0765(7) Uani d . 1 . .
    O O2 0.7472(3) 0.5298(3) 0.92385(14) 0.0561(6) Uani d . 1 . .
    O O3 0.6016(3) 0.6622(3) 0.76257(13) 0.0562(6) Uani d . 1 . .
    O O4 0.8781(4) 0.4421(4) 0.80648(18) 0.0853(8) Uani d . 1 . .
    O O5 1.3089(2) 0.5745(3) 0.85594(12) 0.0421(5) Uani d . 1 . .
    H H5WB 1.3600 0.6040 0.8207 0.063 Uiso d R 1 . .
    H H5WA 1.1857 0.5653 0.8324 0.063 Uiso d R 1 . .
loop_
    _atom_site_aniso_label
    _atom_site_aniso_U_11
    _atom_site_aniso_U_22
    _atom_site_aniso_U_33
    _atom_site_aniso_U_12
    _atom_site_aniso_U_13
    _atom_site_aniso_U_23
    C1 0.0416(14) 0.0393(14) 0.0403(14) 0.0025(11) 0.0140(11) 0.0007(11)
    C2 0.0444(14) 0.0446(15) 0.0407(14) -0.0009(12) 0.0189(12) 0.0031(11)
    Cl1 0.0336(3) 0.0498(4) 0.0351(3) -0.0020(3) 0.0152(2) -0.0022(3)
    N1 0.0538(13) 0.0292(10) 0.0348(11) -0.0025(9) 0.0149(9) 0.0020(9)
    O1 0.0532(13) 0.0832(17) 0.0868(16) -0.0303(12) 0.0214(12) 0.0037(13)
    O2 0.0542(11) 0.0726(14) 0.0442(11) -0.0003(10) 0.0226(9) 0.0140(10)
    O3 0.0415(10) 0.0814(15) 0.0391(10) 0.0024(10) 0.0091(9) 0.0105(10)
    O4 0.0803(16) 0.102(2) 0.0775(17) 0.0328(15) 0.0362(14) -0.0225(14)
    O5 0.0373(9) 0.0469(11) 0.0433(10) 0.0015(8) 0.0174(8) 0.0026(8)
_geom_special_details
;
All e.s.d.'s (except the e.s.d. in the dihedral angle between two l.s. planes)
are estimated using the full covariance matrix. The cell e.s.d.'s are taken
into account individually in the estimation of e.s.d.'s in distances, angles
and torsion angles; correlations between e.s.d.'s in cell parameters are only
used when they are defined by crystal symmetry. An approximate (isotropic)
treatment of cell e.s.d.'s is used for estimating e.s.d.'s involving l.s.
planes.
;
loop_
    _geom_bond_atom_site_label_1
    _geom_bond_atom_site_label_2
    _geom_bond_site_symmetry_2
    _geom_bond_distance
    _geom_bond_publ_flag
    C1 N1 3_677 1.487(3) ?
    C1 C2 . 1.500(3) ?
    C1 H1C . 0.97 ?
    C1 H1D . 0.97 ?
    C2 N1 . 1.487(3) ?
    C2 H2B . 0.97 ?
    C2 H2A . 0.97 ?
    Cl1 O4 . 1.417(2) ?
    Cl1 O1 . 1.421(2) ?
    Cl1 O2 . 1.4218(19) ?
    Cl1 O3 . 1.4339(19) ?
    N1 C1 3_677 1.487(3) ?
    N1 H1B . 0.90 ?
    N1 H1A . 0.90 ?
    O5 H5WB . 0.77 ?
    O5 H5WA . 0.82 ?
loop_
    _geom_angle_atom_site_label_1
    _geom_angle_atom_site_label_2
    _geom_angle_atom_site_label_3
    _geom_angle_site_symmetry_1
    _geom_angle_site_symmetry_3
    _geom_angle
    _geom_angle_publ_flag
    N1 C1 C2 3_677 . 109.6(2) ?
    N1 C1 H1C 3_677 . 109.7 ?
    C2 C1 H1C . . 109.7 ?
    N1 C1 H1D 3_677 . 109.7 ?
    C2 C1 H1D . . 109.7 ?
    H1C C1 H1D . . 108.2 ?
    N1 C2 C1 . . 109.7(2) ?
    N1 C2 H2B . . 109.7 ?
    C1 C2 H2B . . 109.7 ?
    N1 C2 H2A . . 109.7 ?
    C1 C2 H2A . . 109.7 ?
    H2B C2 H2A . . 108.2 ?
    O4 Cl1 O1 . . 109.16(16) ?
    O4 Cl1 O2 . . 110.46(15) ?
    O1 Cl1 O2 . . 109.05(14) ?
    O4 Cl1 O3 . . 110.15(14) ?
    O1 Cl1 O3 . . 109.38(14) ?
    O2 Cl1 O3 . . 108.62(12) ?
    C2 N1 C1 . 3_677 111.62(19) ?
    C2 N1 H1B . . 109.3 ?
    C1 N1 H1B 3_677 . 109.3 ?
    C2 N1 H1A . . 109.3 ?
    C1 N1 H1A 3_677 . 109.3 ?
    H1B N1 H1A . . 108.0 ?
    H5WB O5 H5WA . . 118.5 ?
loop_
    _geom_hbond_atom_site_label_D
    _geom_hbond_atom_site_label_H
    _geom_hbond_atom_site_label_A
    _geom_hbond_site_symmetry_A
    _geom_hbond_distance_DH
    _geom_hbond_distance_HA
    _geom_hbond_distance_DA
    _geom_hbond_angle_DHA
    N1 H1B O5 1_455 0.90 2.00 2.875(3) 165
    N1 H1A O5 3_767 0.90 2.14 2.883(3) 140
    N1 H1A O3 4_576 0.90 2.49 3.060(3) 122
    N1 H1A O2 3_667 0.90 2.56 3.040(3) 114
    O5 H5WB O3 1_655 0.77 2.26 2.999(3) 161
    O5 H5WA O1 . 0.82 2.59 3.192(3) 131
    O5 H5WA O4 . 0.82 2.26 3.040(3) 159
data_global
_journal_date_recd_electronic     2010-07-07
_journal_date_accepted     2010-07-30
_journal_name_full     'Acta Crystallographica, Section E'
_journal_year     2010
_journal_volume     66
_journal_issue      9
_journal_page_first     o2214
_journal_page_last     o2214
_journal_paper_category     QO
_journal_coeditor_code     PV2304
_publ_contact_author_name     'Cong-hu Peng'
_publ_contact_author_address
;
Department of Chemical and Environmental Engineering,
Anyang Institute of Technology,Anyang 455000, People's Republic of China
;
_publ_contact_author_email     'ayitpch@yahoo.com.cn'
_publ_contact_author_fax     '+86-372-2909841'
_publ_contact_author_phone     '+86-372-2909841'
_publ_section_title
;
Piperazine-1,4-diium bis(perchlorate) dihydrate
;
loop_
    _publ_author_name
    _publ_author_footnote
    _publ_author_address
    'Peng, Cong-hu' .
;
Department of Chemical and Environmental Engineering,
Anyang Institute of Technology
Anyang 455000, People's Republic of China
;
