# Supplementary material for: Piperazine-1,4-diium bis­(perchlorate) dihydrate
Source: Acta Crystallogr Sect E Struct Rep Online. 2010 Aug 4;66(Pt 9):o2214. doi: 10.1107/S1600536810030345 (PMC3007905; doi:10.1107/S1600536810030345)
Supplement: Supplementary file 2 [file e-66-o2214-Isup2.hkl]

# 
# h,k,l, Fc-squared, Fo-squared, sigma(Fo-squared) and status flag 
# 
data_I
_shelx_title ' 1 in P2(1)/n                    P21/c' 
_shelx_refln_list_code          4 
_shelx_F_calc_maximum      109.84 
_exptl_crystal_F_000       335.96 
_reflns_d_resolution_high  0.7700 
 
loop_ 
 _symmetry_equiv_pos_as_xyz 
 'x, y, z' 
 '-x, y+1/2, -z+1/2' 
 '-x, -y, -z' 
 'x, -y-1/2, z-1/2' 
 
_cell_length_a     7.2588 
_cell_length_b     6.5089 
_cell_length_c    14.5430 
_cell_angle_alpha  90.000 
_cell_angle_beta  113.560 
_cell_angle_gamma  90.000 
 
_shelx_F_squared_multiplier     1.000 
 
loop_ 
 _refln_index_h 
 _refln_index_k 
 _refln_index_l 
 _refln_F_squared_calc 
 _refln_F_squared_meas 
 _refln_F_squared_sigma 
 _refln_observed_status 
   1   0   0      746.42      634.83     30.10 o 
   2   0   0     4877.20     5195.33    158.33 o 
   3   0   0       87.60       73.01      3.50 o 
   4   0   0      145.18      147.60      5.56 o 
   5   0   0        4.58        8.51      3.61 o 
   6   0   0       29.46       33.06      4.32 o 
   7   0   0      221.84      235.69     35.14 o 
   8   0   0       12.05       19.87      7.78 o 
   1   1   0     2516.45     2507.33     25.02 o 
   2   1   0      115.98      110.71      1.99 o 
   3   1   0       69.24       92.27      2.34 o 
   4   1   0      233.38      250.09      6.15 o 
   5   1   0      280.67      269.20      7.79 o 
   6   1   0      155.96      142.56      5.29 o 
   7   1   0       10.06        7.92      2.66 o 
   8   1   0       26.77       28.47      5.02 o 
   0   2   0     1408.54     1351.39     32.03 o 
   1   2   0       74.88       56.39      1.45 o 
   2   2   0     4562.78     4770.36     75.97 o 
   3   2   0      183.02      195.47      3.47 o 
   4   2   0       28.57       27.66      1.72 o 
   5   2   0        4.27        6.00      1.92 o 
   6   2   0        4.02        4.06      2.16 o 
   7   2   0        0.57        1.90      2.16 o 
   8   2   0        1.35        5.28      3.26 o 
   1   3   0      121.20      106.27      2.80 o 
   2   3   0       45.52       42.09      1.49 o 
   3   3   0     1412.15     1392.61     46.46 o 
   4   3   0      691.15      722.05     27.93 o 
   5   3   0      140.20      131.42      7.06 o 
   6   3   0      191.41      191.23     10.60 o 
   7   3   0        3.10        5.13      2.86 o 
   8   3   0       16.98       15.49      4.36 o 
   0   4   0      194.26      192.87      8.09 o 
   1   4   0       19.73       18.37      1.41 o 
   2   4   0      575.60      610.30     14.71 o 
   3   4   0       24.04       31.88      3.57 o 
   4   4   0        9.81       19.96      2.69 o 
   5   4   0      188.03      197.06     10.80 o 
   6   4   0        4.08        8.36      3.89 o 
   7   4   0       12.51       18.40      4.43 o 
   1   5   0       29.30       32.67      2.90 o 
   2   5   0       69.88       69.31      3.15 o 
   3   5   0       26.51       28.87      3.53 o 
   4   5   0        0.06        7.31      6.03 o 
   5   5   0       46.80       46.50      4.98 o 
   6   5   0        0.18       -1.00      2.53 o 
   0   6   0      344.62      378.39     19.92 o 
   1   6   0       16.22       14.24      2.94 o 
   2   6   0      206.38      212.36     11.49 o 
   3   6   0        1.25        1.78      2.82 o 
   4   6   0       11.07       16.31      3.54 o 
   5   6   0        0.69        0.12      2.62 o 
   6   6   0        4.59        6.67      3.86 o 
   1   7   0       68.41       70.66      5.40 o 
   2   7   0       16.70       23.69      4.03 o 
   3   7   0       21.85       27.77      4.60 o 
   4   7   0        4.05       11.92      4.13 o 
   0   8   0       18.12       31.13     12.53 o 
   1   8   0       17.97       28.28      8.56 o 
   2   8   0        1.33        0.20      3.25 o 
  -8   1   1       38.01       41.55      4.90 o 
  -7   1   1       70.48       71.87      5.32 o 
  -6   1   1       36.64       34.55      2.63 o 
  -5   1   1      395.71      405.49     12.21 o 
  -4   1   1      107.24      107.25      3.03 o 
  -3   1   1      704.33      700.68     17.48 o 
  -2   1   1        4.77        5.90      0.66 o 
  -1   1   1     6480.87     6390.74     63.04 o 
   0   1   1      754.84      742.02     22.51 o 
   1   1   1      743.74      724.55     15.56 o 
   2   1   1     3901.22     4069.35     85.98 o 
   3   1   1       35.58       51.43      1.68 o 
   4   1   1     1498.69     1578.24     46.29 o 
   5   1   1        0.00        1.18      1.35 o 
   6   1   1      349.69      334.91     11.01 o 
   7   1   1        1.84        3.70      2.16 o 
   8   1   1       14.64       23.37      7.15 o 
  -8   2   1        3.42        2.08      2.62 o 
  -7   2   1       44.25       53.18      4.97 o 
  -6   2   1      369.50      330.23     14.89 o 
  -5   2   1      182.65      175.69      9.24 o 
  -4   2   1     1133.57     1146.34     31.08 o 
  -3   2   1      327.60      323.30      7.88 o 
  -2   2   1     2178.96     2051.71     44.22 o 
  -1   2   1     1358.80     1422.08     23.96 o 
   0   2   1     5355.04     5414.87     99.99 o 
   1   2   1      292.31      338.78      5.34 o 
   2   2   1      857.79      837.32     17.09 o 
   3   2   1       92.69       69.16      2.23 o 
   4   2   1       13.44       11.72      1.03 o 
   5   2   1      461.03      438.09     18.93 o 
   6   2   1      165.87      156.08     10.27 o 
   7   2   1      115.50       97.50      7.36 o 
   8   2   1       69.19       59.70      6.48 o 
  -8   3   1        2.16        4.43      3.51 o 
  -7   3   1        0.28        7.48      5.58 o 
  -6   3   1       73.49       76.75      5.76 o 
  -5   3   1       85.97       82.78      8.38 o 
  -4   3   1      310.24      301.81      8.99 o 
  -3   3   1       67.05       74.79      2.88 o 
  -2   3   1      426.29      445.62      8.82 o 
  -1   3   1      110.41      121.69      4.34 o 
   0   3   1      305.88      322.45      7.23 o 
   1   3   1       41.93       35.79      1.37 o 
   2   3   1      184.21      191.91      3.68 o 
   3   3   1       31.07       27.79      2.73 o 
   4   3   1       10.19       10.59      3.78 o 
   5   3   1       69.47       58.38      4.54 o 
   6   3   1       30.71       30.31      3.95 o 
   7   3   1        2.31        1.05      3.26 o 
  -7   4   1        6.97        9.34      3.73 o 
  -6   4   1       37.81       38.42      4.42 o 
  -5   4   1        6.64        8.21      2.44 o 
  -4   4   1      378.95      378.56     16.51 o 
  -3   4   1       12.10       11.11      2.13 o 
  -2   4   1      786.76      793.61     19.32 o 
  -1   4   1       17.15       19.07      1.48 o 
   0   4   1      238.76      232.96      6.58 o 
   1   4   1      124.79      125.42      3.91 o 
   2   4   1      285.13      288.92     11.85 o 
   3   4   1        0.64        0.79      1.66 o 
   4   4   1        0.02        2.36      2.36 o 
   5   4   1       10.09       16.52      3.06 o 
   6   4   1       54.18       59.36      5.66 o 
   7   4   1       27.64       24.44      4.97 o 
  -7   5   1       33.64       35.12      5.68 o 
  -6   5   1       60.09       71.20      6.64 o 
  -5   5   1       32.42       41.22      4.50 o 
  -4   5   1       28.94       31.90      3.75 o 
  -3   5   1      459.31      502.43     22.09 o 
  -2   5   1      177.95      178.43      8.59 o 
  -1   5   1      120.00      130.12      5.75 o 
   0   5   1      202.67      205.10      7.53 o 
   1   5   1      144.29      160.71      5.69 o 
   2   5   1      141.12      140.65      7.35 o 
   3   5   1       21.41       19.09      3.04 o 
   4   5   1      208.00      203.33     11.48 o 
   5   5   1        0.02        4.22      2.99 o 
   6   5   1       33.78       35.15      4.88 o 
  -6   6   1        6.22        8.89      3.82 o 
  -5   6   1        0.64       -0.49      2.45 o 
  -4   6   1       11.91       12.80      3.68 o 
  -3   6   1       23.97       28.10      3.83 o 
  -2   6   1       68.89       65.33      4.49 o 
  -1   6   1        7.93       17.99      2.83 o 
   0   6   1       33.82       31.49      2.83 o 
   1   6   1       43.83       47.74      3.58 o 
   2   6   1        0.71        6.43      2.53 o 
   3   6   1       16.49       19.67      4.09 o 
   4   6   1       11.12       18.29      3.78 o 
   5   6   1       31.11       33.89      4.91 o 
  -5   7   1       12.65       20.63      4.84 o 
  -4   7   1       12.86       18.02      4.15 o 
  -3   7   1        4.34        4.96      3.13 o 
  -2   7   1        0.00        2.14      2.80 o 
  -1   7   1       13.30       16.46      3.26 o 
   0   7   1       16.35       21.04      3.00 o 
   1   7   1       17.94       22.77      4.53 o 
   2   7   1       36.32       34.40      5.51 o 
   3   7   1        1.50        6.54      3.26 o 
   4   7   1        8.22        4.02      3.51 o 
  -2   8   1       51.94       57.52      7.23 o 
  -1   8   1        1.12        7.46      3.82 o 
   0   8   1       26.94       24.28      7.96 o 
   1   8   1        0.01        8.02      4.50 o 
   2   8   1        2.06        5.24      3.83 o 
  -8   0   2      115.16       97.76     12.07 o 
  -7   0   2       68.21       62.92      5.07 o 
  -6   0   2     1256.12     1358.75     84.19 o 
  -5   0   2       37.36       34.39      3.09 o 
  -4   0   2        1.52        3.83      2.65 o 
  -3   0   2      111.56      142.97      5.72 o 
  -2   0   2     5452.71     6009.91    188.35 o 
  -1   0   2      866.02      858.02     34.37 o 
   0   0   2        0.42        9.31      0.33 o 
   1   0   2     8984.45     9063.59    267.39 o 
   2   0   2     2675.91     3061.55    215.28 o 
   3   0   2      151.26      120.65      5.87 o 
   4   0   2     1476.10     1453.64     89.18 o 
   5   0   2      947.43      976.32     44.01 o 
   6   0   2      167.01      167.10      9.32 o 
   7   0   2       71.46       67.05     17.07 o 
   8   0   2      112.77      109.61     18.67 o 
  -8   1   2       29.47       35.76      4.57 o 
  -7   1   2      196.37      201.74     10.48 o 
  -6   1   2       15.27       12.52      1.56 o 
  -5   1   2       68.29       65.61      3.23 o 
  -4   1   2       54.60       53.01      2.28 o 
  -3   1   2       96.93      122.20      2.81 o 
  -2   1   2     1618.99     1451.55     36.48 o 
  -1   1   2     1947.67     1877.42     56.09 o 
   0   1   2     2398.13     2289.84     43.44 o 
   1   1   2      333.86      345.21      5.77 o 
   2   1   2       96.36       76.43      3.99 o 
   3   1   2       32.40       42.95      2.86 o 
   4   1   2      157.20      145.88      5.22 o 
   5   1   2       54.08       57.01      2.83 o 
   6   1   2      270.77      236.42      9.71 o 
   7   1   2       12.75        9.05      3.06 o 
   8   1   2        4.89       18.54      6.24 o 
  -8   2   2        7.49       11.27      5.45 o 
  -7   2   2        0.26        1.84      2.24 o 
  -6   2   2        3.75        8.10      1.56 o 
  -5   2   2       67.25       72.87      4.16 o 
  -4   2   2      753.39      796.89     21.68 o 
  -3   2   2      104.29      110.61      3.38 o 
  -2   2   2      292.67      289.50      4.38 o 
  -1   2   2       21.39       17.71      1.61 o 
   0   2   2        8.32        6.47      0.57 o 
   1   2   2      305.95      288.95      9.03 o 
   2   2   2      324.12      334.12      8.12 o 
   3   2   2     1151.17     1160.01     32.40 o 
   4   2   2      143.49      150.60      6.79 o 
   5   2   2        2.18        3.04      1.67 o 
   6   2   2       56.94       54.02      7.15 o 
   7   2   2       12.12       18.43      3.71 o 
  -8   3   2       70.22       72.94      7.24 o 
  -7   3   2       47.75       64.86      7.31 o 
  -6   3   2      174.26      177.46      9.86 o 
  -5   3   2      303.83      278.82     12.13 o 
  -4   3   2      109.98      104.97      4.19 o 
  -3   3   2      184.26      167.05      5.28 o 
  -2   3   2     1650.37     1627.57     33.31 o 
  -1   3   2      273.24      295.13      7.52 o 
   0   3   2      814.96      686.81     14.72 o 
   1   3   2      164.21      170.49      3.82 o 
   2   3   2      943.11      903.27     23.00 o 
   3   3   2       99.56      107.64      3.73 o 
   4   3   2      846.67      852.51     34.21 o 
   5   3   2      127.58      128.43      7.57 o 
   6   3   2       61.71       48.28      4.95 o 
   7   3   2       44.35       44.45      5.63 o 
  -7   4   2       15.74       20.74      4.21 o 
  -6   4   2      117.36      110.93      9.54 o 
  -5   4   2       48.94       41.46      4.14 o 
  -4   4   2      628.28      614.07     20.13 o 
  -3   4   2       27.19       35.78      2.36 o 
  -2   4   2      128.92      122.15      3.76 o 
  -1   4   2      160.23      159.74      5.65 o 
   0   4   2      298.60      312.77      8.38 o 
   1   4   2        0.66        2.97      1.15 o 
   2   4   2        2.47        7.89      2.02 o 
   3   4   2      293.96      286.98     12.62 o 
   4   4   2      167.19      149.94      9.69 o 
   5   4   2       57.63       56.75      5.30 o 
   6   4   2       37.51       39.15      5.10 o 
   7   4   2        6.83        3.85      3.45 o 
  -7   5   2        2.62        3.23      3.28 o 
  -6   5   2        0.87       -1.05      2.53 o 
  -5   5   2       22.28       28.55      3.85 o 
  -4   5   2       28.38       19.09      2.97 o 
  -3   5   2        5.76        9.84      3.98 o 
  -2   5   2       12.70       16.16      1.71 o 
  -1   5   2       23.23       22.11      2.32 o 
   0   5   2       39.69       37.96      3.49 o 
   1   5   2       73.71       67.48      3.39 o 
   2   5   2        7.77       11.26      1.84 o 
   3   5   2        5.37        1.91      1.98 o 
   4   5   2        4.28        2.17      2.59 o 
   5   5   2        0.66        1.67      2.54 o 
   6   5   2        5.67        1.05      2.88 o 
  -6   6   2       66.48       68.60      7.46 o 
  -5   6   2        0.56       -2.73      2.79 o 
  -4   6   2      178.05      174.63     10.86 o 
  -3   6   2       36.24       29.74      4.00 o 
  -2   6   2      150.66      150.53      7.30 o 
  -1   6   2        0.03       -1.56      1.56 o 
   0   6   2        0.65        3.10      1.44 o 
   1   6   2       64.87       65.82      4.27 o 
   2   6   2       45.13       32.87      5.44 o 
   3   6   2       69.33       64.88      5.66 o 
   4   6   2       14.72       19.01      4.70 o 
   5   6   2       16.98       24.82      4.57 o 
  -5   7   2       44.77       48.63      6.50 o 
  -4   7   2        0.00       -1.65      3.17 o 
  -3   7   2       56.82       50.44      5.81 o 
  -2   7   2        0.55       -1.13      2.51 o 
  -1   7   2       16.93       19.93      3.37 o 
   0   7   2       69.07       68.67      4.68 o 
   1   7   2        0.10        1.15      2.70 o 
   2   7   2       54.79       54.45      6.35 o 
   3   7   2        2.70        7.86      3.75 o 
   4   7   2       33.38       35.39      5.63 o 
  -3   8   2        2.28        1.37      3.70 o 
  -2   8   2        0.21       -0.91      3.30 o 
  -1   8   2       27.97       31.30      6.28 o 
   0   8   2       14.56        9.90      5.81 o 
   1   8   2        0.11       -1.31      3.26 o 
   2   8   2        0.07       -1.95      3.71 o 
  -9   1   3       38.21       30.05      7.54 o 
  -8   1   3       23.05       28.98      4.01 o 
  -7   1   3      115.49      120.03      6.10 o 
  -6   1   3       30.04       27.88      2.04 o 
  -5   1   3       98.78       92.91      3.18 o 
  -4   1   3       43.66       41.96      1.79 o 
  -3   1   3     1232.77     1385.27     25.95 o 
  -2   1   3     3914.63     4059.95     79.21 o 
  -1   1   3      115.86      106.70      4.36 o 
   0   1   3    12065.40    11309.51    171.81 o 
   1   1   3       58.10       55.78      1.41 o 
   2   1   3      976.73      980.66     30.18 o 
   3   1   3     1026.75     1080.02     25.25 o 
   4   1   3       14.96       15.30      1.42 o 
   5   1   3      236.32      237.06      8.08 o 
   6   1   3        6.35        6.30      2.15 o 
   7   1   3       57.29       64.77      5.98 o 
  -8   2   3      100.65       97.22      7.50 o 
  -7   2   3        1.19        3.41      2.56 o 
  -6   2   3      744.12      756.88     27.42 o 
  -5   2   3       33.08       37.83      2.50 o 
  -4   2   3      232.46      208.94      6.65 o 
  -3   2   3      656.53      629.38     15.66 o 
  -2   2   3      195.18      239.96      6.49 o 
  -1   2   3      248.71      209.37      7.21 o 
   0   2   3      757.02      782.30     24.50 o 
   1   2   3      145.77      132.25      4.59 o 
   2   2   3      930.22      928.51     23.23 o 
   3   2   3      376.81      347.68     10.04 o 
   4   2   3     1129.76     1132.92     35.30 o 
   5   2   3      335.76      316.46     11.95 o 
   6   2   3       72.61       63.84      5.24 o 
   7   2   3        2.24        3.80      2.79 o 
  -8   3   3        6.92        3.14      3.14 o 
  -7   3   3       97.86       96.13      7.30 o 
  -6   3   3        3.56        2.94      2.11 o 
  -5   3   3      200.67      193.28      7.41 o 
  -4   3   3      103.00      119.33      4.88 o 
  -3   3   3      128.08      137.73      5.75 o 
  -2   3   3      139.05      141.28      4.28 o 
  -1   3   3        5.76        9.13      1.03 o 
   0   3   3      137.06      150.79      3.76 o 
   1   3   3      499.16      496.50     10.03 o 
   2   3   3        6.20       10.89      1.65 o 
   3   3   3       75.78       62.27      2.86 o 
   4   3   3      131.01      127.13      5.46 o 
   5   3   3       11.21       16.13      3.19 o 
   6   3   3        1.53        2.89      2.75 o 
   7   3   3        1.40       -1.83      3.10 o 
  -8   4   3       17.89       26.85      5.23 o 
  -7   4   3        0.15        0.57      2.54 o 
  -6   4   3       34.45       28.28      3.67 o 
  -5   4   3       35.09       32.50      3.55 o 
  -4   4   3      327.51      332.58     11.95 o 
  -3   4   3        0.16        0.28      1.40 o 
  -2   4   3        6.17        9.64      1.47 o 
  -1   4   3        2.99        4.82      1.96 o 
   0   4   3      664.37      691.80     17.58 o 
   1   4   3        0.59        2.65      1.27 o 
   2   4   3      704.87      716.49     21.96 o 
   3   4   3      319.58      296.07     18.13 o 
   4   4   3       18.15       25.81      3.28 o 
   5   4   3       23.05       27.78      3.97 o 
   6   4   3       65.80       67.65      6.89 o 
  -7   5   3       22.39       24.04      5.22 o 
  -6   5   3        4.59       12.58      3.67 o 
  -5   5   3       74.00       77.33      6.13 o 
  -4   5   3        8.12       14.29      2.80 o 
  -3   5   3       28.82       26.57      2.63 o 
  -2   5   3      735.84      742.65     21.59 o 
  -1   5   3       38.85       38.52      2.62 o 
   0   5   3      574.65      593.94     17.80 o 
   1   5   3       81.77       76.22      3.20 o 
   2   5   3      441.41      430.84     15.36 o 
   3   5   3        0.84       -0.76      1.88 o 
   4   5   3       13.81       15.79      3.25 o 
   5   5   3       32.72       36.60      4.67 o 
   6   5   3        0.03       -0.23      2.82 o 
  -6   6   3        5.85        8.06      3.85 o 
  -5   6   3        3.67        9.61      4.82 o 
  -4   6   3        8.77       19.06      3.81 o 
  -3   6   3       17.20       25.16      3.08 o 
  -2   6   3        9.06       14.31      2.52 o 
  -1   6   3      268.92      288.51     11.07 o 
   0   6   3       41.57       37.49      2.88 o 
   1   6   3       42.72       41.04      3.39 o 
   2   6   3       12.23       15.66      3.59 o 
   3   6   3       19.87       22.36      3.73 o 
   4   6   3        1.38       -1.13      2.55 o 
   5   6   3        0.79        4.57      3.55 o 
  -5   7   3        6.81        5.12      3.68 o 
  -4   7   3       13.19       27.45      5.28 o 
  -3   7   3        0.27        3.02      3.19 o 
  -2   7   3        8.21        9.01      2.68 o 
  -1   7   3       11.43       11.38      2.57 o 
   0   7   3       97.94      101.69      6.95 o 
   1   7   3       14.10       13.98      3.79 o 
   2   7   3       14.94       20.98      5.51 o 
   3   7   3        0.00        1.52      3.03 o 
   4   7   3        0.06       -2.87      3.50 o 
  -3   8   3       14.78       17.29      5.15 o 
  -2   8   3        2.87        3.98      3.50 o 
  -1   8   3        9.38       11.46      5.13 o 
   0   8   3        8.69       12.49      8.25 o 
   1   8   3       54.25       57.77      7.41 o 
  -9   0   4        1.07        4.97      8.11 o 
  -8   0   4      233.23      257.96     21.85 o 
  -7   0   4       66.78       75.26      5.75 o 
  -6   0   4        3.34        7.93      1.97 o 
  -5   0   4        9.64       14.79      3.17 o 
  -4   0   4       33.19       24.45      1.74 o 
  -3   0   4       11.56       23.25      2.29 o 
  -2   0   4       80.96       67.25      3.92 o 
  -1   0   4     7148.75     6476.22    535.17 o 
   0   0   4     1286.72     1213.76     27.46 o 
   1   0   4      392.71      447.45     12.27 o 
   2   0   4     4068.03     4329.32    180.46 o 
   3   0   4       61.92       88.72      5.68 o 
   4   0   4     1058.87     1068.82     54.55 o 
   5   0   4       12.31        5.63      3.78 o 
   6   0   4       85.73       79.75      9.31 o 
   7   0   4       54.83       69.35     15.52 o 
  -9   1   4       14.12       15.60      4.45 o 
  -8   1   4       33.02       22.99      3.08 o 
  -7   1   4       79.86       75.42      4.46 o 
  -6   1   4       40.26       39.14      2.30 o 
  -5   1   4       11.30       13.66      1.24 o 
  -4   1   4      171.08      164.51      4.42 o 
  -3   1   4        0.58        1.41      1.12 o 
  -2   1   4     2980.40     3153.21     65.73 o 
  -1   1   4     1413.61     1351.43     34.36 o 
   0   1   4     2988.07     2990.45     56.99 o 
   1   1   4      133.02      160.16      7.31 o 
   2   1   4      550.63      624.09     13.43 o 
   3   1   4      115.68      134.80      4.08 o 
   4   1   4       58.73       53.17      3.73 o 
   5   1   4       69.77       70.42      6.03 o 
   6   1   4       52.98       58.53      4.07 o 
   7   1   4       25.19       24.11      4.86 o 
  -8   2   4        0.42        3.24      2.56 o 
  -7   2   4        1.40        3.00      1.70 o 
  -6   2   4       16.29       10.49      3.28 o 
  -5   2   4        9.61       12.61      2.26 o 
  -4   2   4      136.77      165.92      5.71 o 
  -3   2   4        0.86        0.31      0.57 o 
  -2   2   4       59.08       60.15      1.76 o 
  -1   2   4     1505.02     1580.99     29.68 o 
   0   2   4      329.38      343.41      6.93 o 
   1   2   4      224.13      234.11      4.60 o 
   2   2   4      938.49      906.60     23.66 o 
   3   2   4       31.41       34.34      2.26 o 
   4   2   4      119.37      125.62      5.51 o 
   5   2   4       37.94       40.05      3.25 o 
   6   2   4        0.13        2.04      2.58 o 
   7   2   4        0.09        1.15      3.00 o 
  -8   3   4        0.04        2.66      2.82 o 
  -7   3   4       47.21       47.93      5.18 o 
  -6   3   4      107.25      102.18      5.54 o 
  -5   3   4       95.00       84.28      4.21 o 
  -4   3   4     1068.88     1041.19     31.38 o 
  -3   3   4      761.85      767.43     16.09 o 
  -2   3   4     1547.38     1514.43     37.91 o 
  -1   3   4      121.61      129.32      4.18 o 
   0   3   4      461.16      444.22     11.09 o 
   1   3   4       13.94       11.55      1.18 o 
   2   3   4      368.98      376.44     11.26 o 
   3   3   4       31.31       28.72      2.45 o 
   4   3   4      148.30      142.52      7.44 o 
   5   3   4       70.42       80.47      6.11 o 
   6   3   4      109.34      111.85      8.61 o 
   7   3   4       29.49       26.02      6.64 o 
  -8   4   4       14.80       16.96      4.89 o 
  -7   4   4       21.32       24.01      4.26 o 
  -6   4   4      133.98      134.95      8.59 o 
  -5   4   4       94.38       93.01      5.48 o 
  -4   4   4        2.24        5.03      1.67 o 
  -3   4   4      726.46      706.83     22.32 o 
  -2   4   4       61.26       66.13      2.78 o 
  -1   4   4      436.99      457.28     12.22 o 
   0   4   4        9.01       10.28      1.57 o 
   1   4   4      376.83      357.85     12.81 o 
   2   4   4      164.40      171.35      7.22 o 
   3   4   4       22.45       23.65      2.14 o 
   4   4   4      140.55      126.82      7.74 o 
   5   4   4        0.67        3.39      2.59 o 
   6   4   4        6.66        6.50      3.38 o 
  -7   5   4        1.57       -0.28      2.98 o 
  -6   5   4        0.03       -2.61      2.61 o 
  -5   5   4        4.42        1.79      2.19 o 
  -4   5   4        0.00       -0.01      1.95 o 
  -3   5   4        1.96        3.55      2.61 o 
  -2   5   4        0.18        0.78      1.53 o 
  -1   5   4       50.73       56.55      3.83 o 
   0   5   4        0.38        2.83      1.76 o 
   1   5   4        1.44        0.96      1.53 o 
   2   5   4        0.50       -1.55      1.73 o 
   3   5   4      107.22       91.61      6.33 o 
   4   5   4        5.64       13.17      3.28 o 
   5   5   4        1.30       -1.92      3.19 o 
  -6   6   4        1.36       -2.04      3.09 o 
  -5   6   4       38.56       50.15      9.13 o 
  -4   6   4        4.71        7.46      2.79 o 
  -3   6   4       95.19      100.21      6.99 o 
  -2   6   4        3.12        2.10      2.63 o 
  -1   6   4       91.98       89.52      4.63 o 
   0   6   4      128.26      128.96      6.03 o 
   1   6   4       51.14       54.61      4.01 o 
   2   6   4       71.64       68.67      5.92 o 
   3   6   4       15.43       18.23      3.64 o 
   4   6   4       27.67       25.83      4.36 o 
   5   6   4        0.34       -1.60      3.25 o 
  -5   7   4        0.07        0.84      3.54 o 
  -4   7   4       59.02       73.16      7.45 o 
  -3   7   4        0.06        1.97      2.85 o 
  -2   7   4      133.56      120.62      8.69 o 
  -1   7   4        0.21       -1.06      1.85 o 
   0   7   4       44.63       43.03      4.31 o 
   1   7   4       51.38       53.11      5.74 o 
   2   7   4       28.00       28.39      4.75 o 
   3   7   4        8.97        4.66      3.32 o 
  -2   8   4        0.00        0.65      4.75 o 
  -1   8   4        1.15       -1.94      5.15 o 
   0   8   4        6.40        3.97      3.97 o 
   1   8   4        6.77       15.86      4.49 o 
  -9   1   5        3.20       12.63      4.59 o 
  -8   1   5      158.67      141.97      7.86 o 
  -7   1   5        4.67        6.81      1.92 o 
  -6   1   5      671.03      686.14     19.93 o 
  -5   1   5       18.85       15.59      1.39 o 
  -4   1   5      188.06      199.40      5.12 o 
  -3   1   5      143.31      159.28      3.66 o 
  -2   1   5      637.65      693.63     28.73 o 
  -1   1   5      474.95      531.57     11.45 o 
   0   1   5      132.98      120.17      3.20 o 
   1   1   5      115.76      103.77      3.76 o 
   2   1   5      781.08      794.59     18.33 o 
   3   1   5      258.84      265.94      7.44 o 
   4   1   5      544.27      561.64     16.74 o 
   5   1   5       20.30       18.97      2.64 o 
   6   1   5      162.10      162.14      8.95 o 
   7   1   5        0.93        0.21      3.15 o 
  -9   2   5       28.73       43.08      7.03 o 
  -8   2   5      105.00       95.42      7.39 o 
  -7   2   5      131.95      136.66      6.87 o 
  -6   2   5       72.50       67.32      3.89 o 
  -5   2   5      353.10      357.16     12.27 o 
  -4   2   5      308.45      304.83      7.79 o 
  -3   2   5      350.85      325.55      7.35 o 
  -2   2   5     2052.17     1957.52     43.60 o 
  -1   2   5     1043.13     1103.61     21.50 o 
   0   2   5        0.43        6.32      1.07 o 
   1   2   5      138.25      143.17      7.44 o 
   2   2   5      444.99      401.82      8.60 o 
   3   2   5       81.39       82.64      3.80 o 
   4   2   5      221.06      223.15      9.05 o 
   5   2   5      104.30      116.65      7.49 o 
   6   2   5       17.71       18.47      3.81 o 
   7   2   5       41.61       41.64      7.10 o 
  -8   3   5        5.66        7.33      3.24 o 
  -7   3   5        3.62        1.65      2.31 o 
  -6   3   5       40.19       34.43      2.94 o 
  -5   3   5        1.71        3.37      2.07 o 
  -4   3   5       14.15       13.75      1.64 o 
  -3   3   5      742.73      774.46     20.34 o 
  -2   3   5      589.09      598.76     14.12 o 
  -1   3   5       52.70       42.36      1.97 o 
   0   3   5       72.89       66.26      2.53 o 
   1   3   5        8.62        8.94      1.74 o 
   2   3   5        3.06        3.45      1.24 o 
   3   3   5      183.61      162.07      6.27 o 
   4   3   5        0.32        0.42      1.29 o 
   5   3   5       36.28       37.29      4.70 o 
   6   3   5        0.22        6.91      3.88 o 
  -8   4   5       16.61       11.56      4.06 o 
  -7   4   5        1.99       -0.34      3.23 o 
  -6   4   5       14.17       12.93      4.41 o 
  -5   4   5       34.90       32.39      2.97 o 
  -4   4   5       31.40       26.24      2.63 o 
  -3   4   5      408.93      413.48     11.35 o 
  -2   4   5       74.60       63.13      6.10 o 
  -1   4   5       71.98       70.36      3.39 o 
   0   4   5      457.18      452.18     12.16 o 
   1   4   5        6.06       10.58      1.64 o 
   2   4   5       12.63        8.57      1.74 o 
   3   4   5       50.17       51.97      3.41 o 
   4   4   5       26.68       27.19      3.61 o 
   5   4   5       17.49       21.67      3.93 o 
   6   4   5        3.07        3.58      3.37 o 
  -7   5   5        1.39        0.53      2.97 o 
  -6   5   5      116.63      112.26      8.68 o 
  -5   5   5        6.02        8.68      2.90 o 
  -4   5   5      573.48      570.71     21.77 o 
  -3   5   5        2.53        2.91      1.83 o 
  -2   5   5      280.90      277.41     10.78 o 
  -1   5   5      190.91      217.04      7.99 o 
   0   5   5       25.80       23.65      2.00 o 
   1   5   5      138.59      128.05      5.84 o 
   2   5   5       32.25       25.73      2.65 o 
   3   5   5       75.13       72.52      5.62 o 
   4   5   5       57.25       50.16      5.13 o 
   5   5   5       34.81       40.41      5.37 o 
  -6   6   5        0.14       -2.34      2.91 o 
  -5   6   5       18.22       17.34      3.77 o 
  -4   6   5        9.03       14.26      3.53 o 
  -3   6   5       91.64       83.08      5.76 o 
  -2   6   5        0.67        0.36      1.37 o 
  -1   6   5        1.38        1.48      1.67 o 
   0   6   5      169.60      156.70      6.55 o 
   1   6   5       20.72       13.74      2.37 o 
   2   6   5       16.67       15.41      3.37 o 
   3   6   5       10.37        6.22      2.97 o 
   4   6   5       31.92       33.88      5.26 o 
  -5   7   5        1.95        4.06      4.50 o 
  -4   7   5       16.18       20.27      4.49 o 
  -3   7   5        3.78        1.87      2.97 o 
  -2   7   5        9.53       12.51      2.94 o 
  -1   7   5       10.02       10.93      2.38 o 
   0   7   5        0.24       -1.44      2.43 o 
   1   7   5        4.65        6.97      3.40 o 
   2   7   5        0.24       -1.27      2.86 o 
   3   7   5        0.27       -0.19      2.87 o 
  -2   8   5       21.21       24.32      7.37 o 
  -1   8   5       16.55       16.14      8.53 o 
   0   8   5       12.66       19.39      6.95 o 
  -9   0   6      190.03      167.15     16.18 o 
  -8   0   6       10.56        8.44      4.58 o 
  -7   0   6      410.39      445.16     21.34 o 
  -6   0   6       20.63       28.79      2.89 o 
  -5   0   6       90.85      101.04      5.18 o 
  -4   0   6      255.33      247.67      8.44 o 
  -3   0   6      521.57      531.63     15.79 o 
  -2   0   6     2570.38     2131.67    205.50 o 
  -1   0   6     1450.59     1599.36     38.95 o 
   0   0   6      778.07      706.11     19.97 o 
   1   0   6      158.77      184.78      6.97 o 
   2   0   6       25.84       24.44      2.62 o 
   3   0   6      336.94      323.56     21.04 o 
   4   0   6       20.90       15.46      7.86 o 
   5   0   6      190.48      193.38     14.71 o 
   6   0   6       21.65       28.85      6.18 o 
  -9   1   6        0.12        1.74      3.70 o 
  -8   1   6      137.33      125.54      7.56 o 
  -7   1   6       20.03       25.41      2.70 o 
  -6   1   6      254.35      250.85      9.69 o 
  -5   1   6       70.41       63.47      2.68 o 
  -4   1   6       26.51       22.17      1.72 o 
  -3   1   6      831.38      871.96     23.79 o 
  -2   1   6      733.84      709.09     23.59 o 
  -1   1   6       12.22        7.53      1.02 o 
   0   1   6     1883.22     2079.38     67.19 o 
   1   1   6        8.36        7.87      1.14 o 
   2   1   6      306.06      305.97      8.37 o 
   3   1   6       85.52       77.38      3.23 o 
   4   1   6      135.81      139.71      5.52 o 
   5   1   6      114.67      117.38      7.84 o 
   6   1   6       10.12       12.96      5.84 o 
  -9   2   6       12.87       15.44      5.50 o 
  -8   2   6       50.31       57.88      5.08 o 
  -7   2   6        9.50       16.31      2.50 o 
  -6   2   6        0.89        2.67      2.21 o 
  -5   2   6       50.05       37.67      2.73 o 
  -4   2   6       15.26       12.63      2.29 o 
  -3   2   6      135.70      138.49      3.69 o 
  -2   2   6      103.62      115.38      2.68 o 
  -1   2   6      323.01      340.41      6.87 o 
   0   2   6       86.57       69.36      3.81 o 
   1   2   6      183.97      189.07      6.72 o 
   2   2   6       37.53       41.57      2.73 o 
   3   2   6       68.67       63.17      3.72 o 
   4   2   6      104.72      103.38      5.33 o 
   5   2   6       15.61       13.73      3.02 o 
   6   2   6        9.04       16.75      3.77 o 
  -8   3   6      145.55      152.83     10.52 o 
  -7   3   6        5.91        7.38      2.36 o 
  -6   3   6      681.42      654.25     24.56 o 
  -5   3   6       67.93       72.18      4.98 o 
  -4   3   6      912.33      903.01     33.32 o 
  -3   3   6        6.82        5.89      1.30 o 
  -2   3   6      158.53      160.35      4.98 o 
  -1   3   6        1.06        2.82      0.98 o 
   0   3   6      347.07      339.14      9.29 o 
   1   3   6       76.01       85.52      4.38 o 
   2   3   6      939.64      938.70     30.21 o 
   3   3   6      287.05      278.55     10.41 o 
   4   3   6      156.84      161.82      9.29 o 
   5   3   6       12.48       11.43      3.79 o 
   6   3   6       40.01       51.14      6.31 o 
  -8   4   6        0.25        3.77      3.17 o 
  -7   4   6       49.95       48.67      5.47 o 
  -6   4   6        9.00       15.40      2.52 o 
  -5   4   6      107.81      108.05      5.77 o 
  -4   4   6      247.98      238.31     11.28 o 
  -3   4   6        2.33        5.90      1.33 o 
  -2   4   6      542.95      551.27     17.65 o 
  -1   4   6        3.60       10.02      3.54 o 
   0   4   6      339.42      355.91     11.59 o 
   1   4   6       79.13       84.17      4.18 o 
   2   4   6      262.19      241.91      9.32 o 
   3   4   6      175.94      158.50      7.10 o 
   4   4   6       39.14       40.23      4.45 o 
   5   4   6       27.51       30.00      6.12 o 
  -7   5   6        1.75        3.02      3.53 o 
  -6   5   6       19.09       29.07      4.29 o 
  -5   5   6       25.32       28.85      3.38 o 
  -4   5   6      104.01      110.67      6.71 o 
  -3   5   6      140.98      136.45      8.20 o 
  -2   5   6        2.02        8.19      2.21 o 
  -1   5   6       42.59       35.20      2.90 o 
   0   5   6      150.93      139.51      5.29 o 
   1   5   6       13.88       12.68      2.04 o 
   2   5   6        0.17       -1.69      1.69 o 
   3   5   6        0.01       -2.45      2.45 o 
   4   5   6        0.00        3.14      2.63 o 
   5   5   6        1.61        3.23      3.33 o 
  -6   6   6       11.92       13.83      4.78 o 
  -5   6   6        4.00        5.80      3.33 o 
  -4   6   6       17.34       19.52      3.37 o 
  -3   6   6        9.01        5.70      2.35 o 
  -2   6   6      143.98      141.71      6.96 o 
  -1   6   6        2.55        3.97      1.91 o 
   0   6   6      207.52      187.73      9.67 o 
   1   6   6        5.26        3.10      3.07 o 
   2   6   6       30.42       33.53      4.59 o 
   3   6   6       14.65       15.89      4.06 o 
   4   6   6        0.96        4.07      3.23 o 
  -5   7   6       29.12       39.16      7.77 o 
  -4   7   6       15.58       17.37      4.99 o 
  -3   7   6       14.98       20.06      4.07 o 
  -2   7   6        2.01        0.73      2.42 o 
  -1   7   6      104.15      106.24      8.59 o 
   0   7   6        4.11        5.12      2.63 o 
   1   7   6       33.30       32.55      4.87 o 
   2   7   6       34.01       42.40     10.36 o 
  -1   8   6        1.85       -0.29      4.45 o 
  -9   1   7        0.72        1.20      3.28 o 
  -8   1   7      234.36      234.01     12.92 o 
  -7   1   7       40.19       45.36      3.79 o 
  -6   1   7      114.18      118.74      5.78 o 
  -5   1   7      151.20      169.02      5.59 o 
  -4   1   7        0.77        2.59      1.59 o 
  -3   1   7       52.10       44.41      1.98 o 
  -2   1   7       78.44       86.98      2.97 o 
  -1   1   7       76.51       70.19      2.36 o 
   0   1   7      198.89      175.62      4.40 o 
   1   1   7      203.89      206.08      6.46 o 
   2   1   7      969.32     1014.73     27.58 o 
   3   1   7       69.94       67.85      3.27 o 
   4   1   7      120.84      132.12      7.33 o 
   5   1   7        0.37        1.54      2.14 o 
   6   1   7        3.15        4.31      3.50 o 
  -9   2   7       56.44       52.90      7.38 o 
  -8   2   7       22.37       26.63      3.81 o 
  -7   2   7      221.44      233.26     10.65 o 
  -6   2   7       80.55       83.46      4.74 o 
  -5   2   7        2.08        4.17      1.35 o 
  -4   2   7     1520.32     1562.50     38.71 o 
  -3   2   7       51.77       63.97      2.99 o 
  -2   2   7     1755.03     1770.90     48.89 o 
  -1   2   7      170.34      154.98      4.11 o 
   0   2   7      630.53      615.86     14.11 o 
   1   2   7       60.41       50.25      2.49 o 
   2   2   7        1.23        3.21      1.07 o 
   3   2   7      244.09      264.54     16.11 o 
   4   2   7        0.01        0.72      1.61 o 
   5   2   7       15.65       22.84      3.22 o 
   6   2   7       74.28       80.30      7.94 o 
  -8   3   7       13.75        7.38      3.23 o 
  -7   3   7        0.05        0.92      2.08 o 
  -6   3   7        3.12       -0.94      2.10 o 
  -5   3   7       13.93       19.40      2.79 o 
  -4   3   7      108.00      115.14      6.05 o 
  -3   3   7      330.95      328.67      9.65 o 
  -2   3   7       27.17       27.74      1.98 o 
  -1   3   7      150.39      150.38      4.39 o 
   0   3   7       66.14       59.49      2.43 o 
   1   3   7        2.12        5.15      1.21 o 
   2   3   7      141.98      136.46      6.07 o 
   3   3   7        5.87        7.35      2.61 o 
   4   3   7       41.11       33.33      3.18 o 
   5   3   7        0.24        4.19      5.62 o 
   6   3   7        0.19       -1.76      3.53 o 
  -8   4   7        0.33        3.26      4.20 o 
  -7   4   7        0.79        1.86      2.50 o 
  -6   4   7       40.54       35.26      3.77 o 
  -5   4   7      137.26      128.83      7.51 o 
  -4   4   7       78.23       79.94      4.51 o 
  -3   4   7       54.71       57.61      3.76 o 
  -2   4   7      645.15      674.61     19.66 o 
  -1   4   7       50.46       56.40      2.85 o 
   0   4   7       56.21       52.89      2.61 o 
   1   4   7        8.65       13.78      2.09 o 
   2   4   7       36.79       36.41      2.89 o 
   3   4   7       60.29       49.24      3.63 o 
   4   4   7       57.22       56.13      5.50 o 
   5   4   7       30.89       35.65      5.20 o 
  -7   5   7       24.07       31.04      6.47 o 
  -6   5   7        7.60        9.47      3.23 o 
  -5   5   7       32.27       36.11      5.06 o 
  -4   5   7        0.08        0.58      1.78 o 
  -3   5   7      176.48      173.40      6.70 o 
  -2   5   7      141.58      155.50      6.34 o 
  -1   5   7      198.74      189.75      7.05 o 
   0   5   7      374.93      380.19     13.74 o 
   1   5   7       78.20       78.30      7.43 o 
   2   5   7      222.59      208.02     10.61 o 
   3   5   7       35.43       37.71      4.78 o 
   4   5   7       41.65       48.33      6.26 o 
  -6   6   7       31.71       27.94      8.18 o 
  -5   6   7        3.42        5.86      5.41 o 
  -4   6   7        8.92        7.97      2.94 o 
  -3   6   7       24.50       20.09      4.74 o 
  -2   6   7       67.39       45.24      9.57 o 
  -1   6   7        2.27        6.30      3.25 o 
   0   6   7        2.80        3.85      2.12 o 
   1   6   7      149.97      139.73      8.35 o 
   2   6   7       25.04       29.13      4.38 o 
   3   6   7       18.10       17.80      3.99 o 
  -5   7   7        3.83        7.49      5.04 o 
  -4   7   7        0.49        0.42      7.86 o 
  -3   7   7        0.94        0.89      3.47 o 
  -2   7   7        6.46        8.69      3.53 o 
  -1   7   7        1.59        7.12      3.04 o 
   0   7   7       25.97       27.63      4.43 o 
   1   7   7       13.16       20.97      6.05 o 
   2   7   7       16.40       22.64     10.20 o 
  -9   0   8       21.71       30.29      6.51 o 
  -8   0   8      420.22      421.45     30.15 o 
  -7   0   8        1.16        1.07      2.02 o 
  -6   0   8      650.68      628.11     39.02 o 
  -5   0   8       37.67       35.47      3.72 o 
  -4   0   8     1422.12     1439.88     49.20 o 
  -3   0   8        3.41        2.21      1.06 o 
  -2   0   8     1995.93     2164.05     64.27 o 
  -1   0   8        7.47        4.68      0.94 o 
   0   0   8       74.05       62.71      3.40 o 
   1   0   8      116.87      119.94      6.05 o 
   2   0   8       35.03       36.14      3.41 o 
   3   0   8      318.61      338.36     16.25 o 
   4   0   8       28.14       24.10     10.57 o 
   5   0   8        0.13        2.88      5.63 o 
   6   0   8      178.95      207.04     21.23 o 
  -9   1   8       41.33       51.97      7.35 o 
  -8   1   8       38.25       35.66      3.97 o 
  -7   1   8        1.05        2.46      1.90 o 
  -6   1   8       42.36       44.13      4.29 o 
  -5   1   8      161.37      180.65      6.57 o 
  -4   1   8       42.74       45.20      2.09 o 
  -3   1   8      954.37      929.84     18.62 o 
  -2   1   8      930.48      962.94     29.35 o 
  -1   1   8      330.39      378.55     10.67 o 
   0   1   8       11.11        6.33      1.72 o 
   1   1   8      232.77      250.93      8.07 o 
   2   1   8      189.61      184.50      6.41 o 
   3   1   8       42.33       42.12      3.54 o 
   4   1   8       17.34       25.95      3.20 o 
   5   1   8       24.80       32.17      4.22 o 
   6   1   8        0.16        3.11      3.73 o 
  -9   2   8        0.09       -0.60      4.97 o 
  -8   2   8       46.45       52.15      4.79 o 
  -7   2   8       12.36       14.46      2.56 o 
  -6   2   8      390.17      411.78     22.44 o 
  -5   2   8        0.80        1.60      1.64 o 
  -4   2   8       71.73       65.64      2.74 o 
  -3   2   8       12.44       19.12      1.85 o 
  -2   2   8        0.75        0.83      1.13 o 
  -1   2   8      132.15      146.82      8.14 o 
   0   2   8      349.93      318.39     10.44 o 
   1   2   8       53.97       59.93      2.64 o 
   2   2   8       13.25       15.65      1.76 o 
   3   2   8       11.29        9.66      2.29 o 
   4   2   8       70.39       59.43      4.67 o 
   5   2   8        0.16       -1.70      3.14 o 
  -8   3   8       21.22       15.44      5.84 o 
  -7   3   8       57.82       66.80      4.99 o 
  -6   3   8        0.22        2.25      3.01 o 
  -5   3   8      373.08      345.06     12.53 o 
  -4   3   8      652.91      624.48     17.11 o 
  -3   3   8      871.89      883.03     32.93 o 
  -2   3   8      397.21      388.51     12.86 o 
  -1   3   8      203.99      216.85      9.58 o 
   0   3   8      458.65      450.50     13.35 o 
   1   3   8       51.94       48.21      2.98 o 
   2   3   8       98.23       89.52      4.67 o 
   3   3   8       44.49       38.85      4.17 o 
   4   3   8       13.68       15.23      2.80 o 
   5   3   8       19.37       24.18      4.83 o 
  -8   4   8       24.07       31.69      6.55 o 
  -7   4   8        0.12       -0.10      2.76 o 
  -6   4   8       74.49       70.18      5.83 o 
  -5   4   8       64.97       61.52      3.97 o 
  -4   4   8      179.07      168.74      8.52 o 
  -3   4   8      120.18      107.92      4.91 o 
  -2   4   8      107.31      103.65      5.27 o 
  -1   4   8       84.60       89.41      4.74 o 
   0   4   8        0.26        0.68      1.86 o 
   1   4   8      276.43      260.70     12.08 o 
   2   4   8       38.46       35.94      3.05 o 
   3   4   8       73.84       52.47      4.13 o 
   4   4   8       43.39       43.77      4.89 o 
   5   4   8        8.15       15.81      4.62 o 
  -7   5   8        3.66        5.08      3.91 o 
  -6   5   8        2.29       -3.33      3.33 o 
  -5   5   8        0.42        8.07      3.06 o 
  -4   5   8        2.68        2.65      3.02 o 
  -3   5   8       42.10       40.65      3.47 o 
  -2   5   8       36.81       35.36      3.11 o 
  -1   5   8       19.57       19.57      2.18 o 
   0   5   8        0.16       -0.42      1.47 o 
   1   5   8        4.38        4.92      2.78 o 
   2   5   8       29.10       25.00      4.52 o 
   3   5   8        0.91        1.50      2.74 o 
   4   5   8        0.05        4.79      4.03 o 
  -6   6   8       69.67       84.15     10.07 o 
  -5   6   8        0.98        3.32      3.44 o 
  -4   6   8       44.50       40.66      5.26 o 
  -3   6   8        6.03        8.41      3.11 o 
  -2   6   8       37.12       30.03      3.44 o 
  -1   6   8       69.40       65.94      5.79 o 
   0   6   8        3.46        3.06      3.86 o 
   1   6   8       29.82       27.90      3.89 o 
   2   6   8        2.17        6.36      3.85 o 
   3   6   8        3.80        4.22      4.52 o 
  -4   7   8       22.25       38.45      7.20 o 
  -3   7   8       20.56       16.77      4.55 o 
  -2   7   8       34.18       42.47      6.53 o 
  -1   7   8        0.77        5.01      3.56 o 
   0   7   8       75.69       69.69     10.27 o 
   1   7   8        4.11        4.63      4.19 o 
  -9   1   9       90.34       97.05      8.57 o 
  -8   1   9        0.11       -0.53      1.94 o 
  -7   1   9      149.87      138.04      9.11 o 
  -6   1   9      334.81      332.25     12.20 o 
  -5   1   9       99.56       94.88      3.82 o 
  -4   1   9     1246.97     1164.00     53.08 o 
  -3   1   9      348.71      373.47     11.28 o 
  -2   1   9      598.15      589.49     17.29 o 
  -1   1   9      650.96      705.35     20.62 o 
   0   1   9      226.53      210.93      6.09 o 
   1   1   9        0.29        1.47      1.40 o 
   2   1   9      142.66      147.64      6.95 o 
   3   1   9       85.62      100.06      4.89 o 
   4   1   9        2.39        3.47      2.43 o 
   5   1   9       83.65      104.21      8.06 o 
  -9   2   9        1.21        4.08      8.55 o 
  -8   2   9      206.16      193.10     20.02 o 
  -7   2   9       31.98       38.72      3.54 o 
  -6   2   9      504.83      507.11     19.16 o 
  -5   2   9      114.74      125.44      4.64 o 
  -4   2   9      337.48      288.24     24.89 o 
  -3   2   9      372.24      367.38     12.00 o 
  -2   2   9       55.68       56.69      3.03 o 
  -1   2   9       17.71       20.62      2.02 o 
   0   2   9      912.01      855.97     30.07 o 
   1   2   9      363.53      358.99     12.14 o 
   2   2   9      334.90      337.91     13.76 o 
   3   2   9      111.85      116.45      6.26 o 
   4   2   9       82.27       79.42      5.59 o 
   5   2   9        0.78        3.11      3.03 o 
  -8   3   9        0.15        0.79      3.38 o 
  -7   3   9        1.74        6.86      2.79 o 
  -6   3   9        2.92        3.09      2.05 o 
  -5   3   9        1.81        2.77      2.67 o 
  -4   3   9        0.90        0.52      1.29 o 
  -3   3   9        3.45        3.41      1.54 o 
  -2   3   9        1.92        2.50      1.60 o 
  -1   3   9       15.88       13.25      2.06 o 
   0   3   9        3.65        4.57      2.20 o 
   1   3   9      314.63      290.90     10.79 o 
   2   3   9       90.69       80.01      4.57 o 
   3   3   9        3.62        7.61      2.17 o 
   4   3   9        0.26        0.66      2.75 o 
   5   3   9        6.54        7.44      3.96 o 
  -8   4   9       59.71       59.19      8.42 o 
  -7   4   9        4.36       11.38      3.38 o 
  -6   4   9      179.00      166.68     10.77 o 
  -5   4   9        0.82        2.23      2.12 o 
  -4   4   9      396.25      376.89     14.68 o 
  -3   4   9        1.82        1.20      1.65 o 
  -2   4   9      108.13      109.56      5.38 o 
  -1   4   9      216.04      239.19      9.63 o 
   0   4   9       61.24       57.82      3.70 o 
   1   4   9        5.89        8.15      1.99 o 
   2   4   9       86.18       85.89      5.21 o 
   3   4   9       27.48       30.64      4.25 o 
   4   4   9       18.88       21.21      4.05 o 
  -7   5   9       24.55       27.21      6.03 o 
  -6   5   9       27.88       19.60      5.65 o 
  -5   5   9       29.76       34.26      5.98 o 
  -4   5   9      115.04      115.51      8.54 o 
  -3   5   9       36.28       28.57      3.36 o 
  -2   5   9      148.26      152.22      8.06 o 
  -1   5   9       17.40       20.25      2.76 o 
   0   5   9      148.54      122.37      7.64 o 
   1   5   9       13.85       13.93      2.87 o 
   2   5   9        0.02        2.35      2.61 o 
   3   5   9      113.92      116.03     10.67 o 
  -6   6   9        0.35        0.98      3.86 o 
  -5   6   9       47.94       44.42      6.08 o 
  -4   6   9       11.70       20.56      4.12 o 
  -3   6   9       16.36       19.64      3.79 o 
  -2   6   9        9.33       11.24      2.82 o 
  -1   6   9       48.28       43.70      7.12 o 
   0   6   9        1.35       -2.34      3.17 o 
   1   6   9        0.04        1.40      3.03 o 
   2   6   9       23.44       31.11      5.86 o 
  -4   7   9        7.68        1.01      5.04 o 
  -3   7   9        0.35       -1.30      4.10 o 
  -2   7   9       16.43       16.97      5.68 o 
  -1   7   9       15.53       20.40      5.31 o 
   0   7   9        0.01        1.24      3.74 o 
  -9   0  10       24.44       27.40      7.09 o 
  -8   0  10      161.26      164.14     14.96 o 
  -7   0  10      158.88      152.62      9.61 o 
  -6   0  10       26.04       31.27      3.21 o 
  -5   0  10      484.89      469.02     47.99 o 
  -4   0  10       22.05       20.21      4.58 o 
  -3   0  10      813.51      787.47     79.19 o 
  -2   0  10      173.23      148.84     13.24 o 
  -1   0  10        1.47        4.78      1.85 o 
   0   0  10     1728.54     1753.68     66.77 o 
   1   0  10      532.20      562.21     24.32 o 
   2   0  10      527.37      551.31     25.23 o 
   3   0  10      177.26      181.23     11.23 o 
   4   0  10      122.53      152.84     22.55 o 
   5   0  10        0.05       -0.48      4.07 o 
  -9   1  10       28.12       27.52      6.45 o 
  -8   1  10       32.63       29.89      3.60 o 
  -7   1  10       21.03       21.84      2.37 o 
  -6   1  10       11.54       12.24      1.72 o 
  -5   1  10        1.21        1.72      1.17 o 
  -4   1  10      812.16      802.63     24.89 o 
  -3   1  10       42.23       41.48      2.70 o 
  -2   1  10      216.14      223.44      7.73 o 
  -1   1  10      393.88      407.16     13.62 o 
   0   1  10        5.11        9.41      1.31 o 
   1   1  10      110.84      117.69      4.92 o 
   2   1  10       10.14       13.33      2.92 o 
   3   1  10       54.96       66.37      5.04 o 
   4   1  10        0.10       -0.72      2.15 o 
   5   1  10       14.50       21.67      4.30 o 
  -9   2  10        0.42       -3.42      4.97 o 
  -8   2  10       26.86       25.01      4.09 o 
  -7   2  10       47.54       45.75      4.13 o 
  -6   2  10       33.68       30.29      4.98 o 
  -5   2  10      156.27      141.16      7.76 o 
  -4   2  10       28.92       28.64      2.39 o 
  -3   2  10       17.95       19.67      2.14 o 
  -2   2  10       97.64       89.75      5.42 o 
  -1   2  10      165.27      166.35      6.63 o 
   0   2  10        9.29       10.40      2.00 o 
   1   2  10       82.97       69.25      4.55 o 
   2   2  10      163.34      165.42      7.63 o 
   3   2  10       30.06       36.59      4.63 o 
   4   2  10        1.73       -2.55      2.55 o 
   5   2  10        1.79        2.99      3.40 o 
  -8   3  10       15.40       19.77      4.57 o 
  -7   3  10       47.03       41.06      4.77 o 
  -6   3  10      211.09      220.68     13.34 o 
  -5   3  10       20.28       17.56      2.09 o 
  -4   3  10      392.75      379.72     16.42 o 
  -3   3  10       96.83       87.11      5.77 o 
  -2   3  10      597.50      636.89     22.43 o 
  -1   3  10      100.42      101.75      5.13 o 
   0   3  10      150.13      158.59      7.14 o 
   1   3  10      233.97      223.28     10.47 o 
   2   3  10        0.02       -1.28      1.81 o 
   3   3  10       72.94       71.06      5.51 o 
   4   3  10       25.59       21.80      4.57 o 
  -8   4  10       34.77       37.53      6.77 o 
  -7   4  10        9.36       14.86      4.18 o 
  -6   4  10        3.08        4.81      3.98 o 
  -5   4  10       49.27       54.40      5.01 o 
  -4   4  10        7.38        3.86      2.57 o 
  -3   4  10       16.13       23.46      2.87 o 
  -2   4  10       41.06       32.30      3.41 o 
  -1   4  10       29.43       31.57      2.97 o 
   0   4  10      207.73      209.32     11.23 o 
   1   4  10       10.67        7.96      2.78 o 
   2   4  10      171.12      163.74     10.18 o 
   3   4  10        0.13        3.00      4.56 o 
   4   4  10       12.81       13.87      7.18 o 
  -7   5  10        1.24       -0.49      3.47 o 
  -6   5  10        4.27        7.03      4.04 o 
  -5   5  10        0.64       -0.27      3.19 o 
  -4   5  10        0.94        1.52      2.28 o 
  -3   5  10        2.73        6.23      2.60 o 
  -2   5  10       71.70       69.17      5.05 o 
  -1   5  10        3.20        3.63      2.61 o 
   0   5  10        7.47       11.43      3.20 o 
   1   5  10       19.80       23.97      3.66 o 
   2   5  10        7.02       12.44      4.52 o 
   3   5  10        0.01        4.03      4.10 o 
  -6   6  10        1.88        4.14      4.17 o 
  -5   6  10        1.50        1.15      2.88 o 
  -4   6  10        0.36        7.25      6.07 o 
  -3   6  10        0.29        2.84      2.93 o 
  -2   6  10       78.78       75.03      7.28 o 
  -1   6  10       18.22       21.32      5.59 o 
   0   6  10       84.64       72.36      6.85 o 
   1   6  10        3.46        6.39      4.02 o 
   2   6  10       64.89       68.73     10.93 o 
  -3   7  10        8.18       16.63     10.42 o 
  -2   7  10       11.95       10.50      5.89 o 
  -1   7  10       19.09       21.74      5.92 o 
  -9   1  11        7.43        8.37      5.45 o 
  -8   1  11      157.01      147.03      9.94 o 
  -7   1  11        0.39       -1.74      1.74 o 
  -6   1  11      327.88      317.37     12.65 o 
  -5   1  11      211.34      203.63      8.30 o 
  -4   1  11      271.47      282.63     10.48 o 
  -3   1  11      221.21      211.72      7.75 o 
  -2   1  11       12.46       16.49      2.01 o 
  -1   1  11      443.02      433.49     14.83 o 
   0   1  11       47.25       43.41      2.89 o 
   1   1  11      353.11      357.05     11.82 o 
   2   1  11        0.02       -1.46      1.50 o 
   3   1  11       75.82       88.58      6.48 o 
   4   1  11       32.02       38.24      7.60 o 
  -8   2  11       11.68        8.84      3.56 o 
  -7   2  11       13.55       19.87      3.64 o 
  -6   2  11      157.60      154.93      7.31 o 
  -5   2  11      327.64      313.60     12.97 o 
  -4   2  11      281.50      294.60     11.33 o 
  -3   2  11      372.33      400.94     18.54 o 
  -2   2  11      568.48      548.16     18.96 o 
  -1   2  11       42.76       47.35      3.36 o 
   0   2  11      601.08      605.16     21.73 o 
   1   2  11        0.73        0.88      2.37 o 
   2   2  11      192.90      190.27     10.93 o 
   3   2  11        1.35        4.00      2.55 o 
   4   2  11        1.06       -2.50      3.14 o 
  -8   3  11        1.94        5.37      3.62 o 
  -7   3  11        0.20        4.64      2.68 o 
  -6   3  11        0.78        0.89      2.05 o 
  -5   3  11       20.32       20.80      2.56 o 
  -4   3  11       60.94       63.01      4.35 o 
  -3   3  11       76.88       68.31      4.11 o 
  -2   3  11        2.25        0.24      2.15 o 
  -1   3  11       31.77       35.49      3.66 o 
   0   3  11        1.44        2.00      1.61 o 
   1   3  11       18.06       24.22      3.63 o 
   2   3  11       13.66       15.42      3.48 o 
   3   3  11        6.96        6.81      3.05 o 
   4   3  11        0.00        2.25      4.01 o 
  -7   4  11        2.79        1.22      2.78 o 
  -6   4  11        3.66        4.60      3.40 o 
  -5   4  11       12.52       13.78      3.27 o 
  -4   4  11      192.70      194.00     10.85 o 
  -3   4  11      162.60      158.52     11.60 o 
  -2   4  11      262.47      266.06     16.55 o 
  -1   4  11       22.70       14.94      4.26 o 
   0   4  11      128.54      126.39      8.37 o 
   1   4  11        0.89       -1.09      2.41 o 
   2   4  11       11.29       12.33      3.38 o 
   3   4  11        5.18        2.94      3.74 o 
  -7   5  11        0.88        1.67      3.80 o 
  -6   5  11       75.11       72.13      7.42 o 
  -5   5  11        0.25        0.85      2.71 o 
  -4   5  11       12.50       14.35      3.62 o 
  -3   5  11      114.43      126.54      7.84 o 
  -2   5  11       42.43       40.36      6.31 o 
  -1   5  11       57.24       55.93      5.62 o 
   0   5  11        5.81       11.15      3.13 o 
   1   5  11       91.04       72.37      6.94 o 
   2   5  11        1.41        0.31      3.24 o 
  -5   6  11        6.71        5.42      3.98 o 
  -4   6  11       12.97       15.39      4.67 o 
  -3   6  11        7.53        9.66      4.56 o 
  -2   6  11        4.77        9.74      3.57 o 
  -1   6  11        1.87        1.10      2.65 o 
   0   6  11       16.49       18.12      4.34 o 
   1   6  11        1.79        7.11      4.31 o 
  -9   0  12       33.65       53.38     19.38 o 
  -8   0  12       19.40        5.35      9.22 o 
  -7   0  12        2.33        0.11      2.89 o 
  -6   0  12      760.31      789.68     99.94 o 
  -5   0  12      198.99      203.03     14.75 o 
  -4   0  12     1089.15     1152.05    126.36 o 
  -3   0  12       30.75       36.33      5.23 o 
  -2   0  12      681.18      659.17     38.90 o 
  -1   0  12        0.05        2.12      3.75 o 
   0   0  12       50.51       43.52      3.55 o 
   1   0  12       89.15       78.10      5.84 o 
   2   0  12       90.92       71.08     10.76 o 
   3   0  12       61.57       54.20      7.35 o 
   4   0  12       19.07       18.83      7.23 o 
  -8   1  12       15.30       15.26      3.61 o 
  -7   1  12       34.56       31.61      3.26 o 
  -6   1  12       78.34       71.80      5.11 o 
  -5   1  12       26.19       28.55      2.53 o 
  -4   1  12      105.38      101.86      6.10 o 
  -3   1  12      123.95      127.38      5.67 o 
  -2   1  12       39.76       42.41      3.02 o 
  -1   1  12       55.09       60.17      3.89 o 
   0   1  12      202.42      182.75     11.30 o 
   1   1  12       92.23       96.36      4.80 o 
   2   1  12       11.74       21.15      3.10 o 
   3   1  12        6.89        7.85      3.07 o 
   4   1  12       19.65       21.22      5.59 o 
  -8   2  12        4.48        4.41      2.96 o 
  -7   2  12       14.59       15.25      4.00 o 
  -6   2  12       90.72       85.37      8.18 o 
  -5   2  12       10.55        9.78      2.59 o 
  -4   2  12      375.91      373.13     16.97 o 
  -3   2  12        1.05       -1.76      1.76 o 
  -2   2  12       50.70       43.87      3.23 o 
  -1   2  12        8.74       13.82      2.31 o 
   0   2  12       53.90       45.22      3.69 o 
   1   2  12        0.32        4.01      2.09 o 
   2   2  12       10.95        7.79      2.84 o 
   3   2  12       70.72       60.84      6.49 o 
  -8   3  12      104.03       97.57      8.94 o 
  -7   3  12       21.03       27.52      4.36 o 
  -6   3  12      138.46      129.67      8.78 o 
  -5   3  12       70.29       80.57      6.04 o 
  -4   3  12       40.47       39.98      3.67 o 
  -3   3  12       76.44       78.74      5.69 o 
  -2   3  12       54.75       55.47      4.75 o 
  -1   3  12      280.44      300.81     12.78 o 
   0   3  12      161.29      152.54      7.42 o 
   1   3  12      104.00      101.00      7.33 o 
   2   3  12      112.98      119.47      9.21 o 
   3   3  12        1.94        1.75      3.00 o 
  -7   4  12       42.70       43.77      5.73 o 
  -6   4  12       60.48       51.76      5.81 o 
  -5   4  12       27.88       28.76      4.23 o 
  -4   4  12       57.68       63.24      5.06 o 
  -3   4  12       34.92       42.02      6.73 o 
  -2   4  12       18.23       27.34      3.27 o 
  -1   4  12        0.92        1.29      2.31 o 
   0   4  12       71.18       75.17      6.39 o 
   1   4  12       12.72       16.86      3.68 o 
   2   4  12        0.02       -0.13      2.52 o 
  -6   5  12        0.15        1.78      3.25 o 
  -5   5  12       30.11       37.44      5.61 o 
  -4   5  12        1.38        8.52      4.22 o 
  -3   5  12        0.34        0.19      2.67 o 
  -2   5  12        9.93       11.06      2.83 o 
  -1   5  12        4.38        6.20      3.91 o 
   0   5  12       10.12       13.43      3.62 o 
   1   5  12        0.01        6.87      3.20 o 
  -5   6  12        1.76        0.73      3.19 o 
  -4   6  12       67.07       66.46      7.30 o 
  -3   6  12       16.66       15.45      8.91 o 
  -2   6  12       35.91       33.29      6.05 o 
  -1   6  12        5.19        3.30      3.33 o 
   0   6  12        1.07        3.15      3.35 o 
  -8   1  13       27.56       27.20      8.99 o 
  -7   1  13      100.07       92.63     10.15 o 
  -6   1  13       10.04       11.53      2.81 o 
  -5   1  13      120.12      111.12      6.61 o 
  -4   1  13       79.18       71.16      7.80 o 
  -3   1  13        9.62       13.79      1.99 o 
  -2   1  13      364.71      344.88     14.70 o 
  -1   1  13        0.03       -1.57      1.57 o 
   0   1  13      565.25      586.70     22.53 o 
   1   1  13       59.10       59.84      5.32 o 
   2   1  13      153.93      166.99     10.45 o 
   3   1  13        0.25        2.83      3.36 o 
  -8   2  13       55.42       52.52      7.52 o 
  -7   2  13       13.95        7.81      3.25 o 
  -6   2  13      169.36      179.07      9.12 o 
  -5   2  13        9.90        6.55      2.13 o 
  -4   2  13      236.53      240.84     10.85 o 
  -3   2  13        0.80        3.84      2.27 o 
  -2   2  13       75.84       77.90      4.70 o 
  -1   2  13      200.88      198.07      9.36 o 
   0   2  13        8.78       17.19      2.52 o 
   1   2  13      168.47      178.20     11.04 o 
   2   2  13       10.95       21.87      3.92 o 
   3   2  13       57.78       71.73      7.96 o 
  -8   3  13        1.44       -3.82      3.84 o 
  -7   3  13       29.29       30.15      4.62 o 
  -6   3  13        2.59        7.21      3.02 o 
  -5   3  13        4.33        7.75      2.51 o 
  -4   3  13        7.86       12.76      2.69 o 
  -3   3  13       25.37       30.30      3.43 o 
  -2   3  13       30.86       33.00      3.59 o 
  -1   3  13        0.16        2.85      2.04 o 
   0   3  13       30.65       42.29      9.69 o 
   1   3  13       21.64       27.94      4.55 o 
   2   3  13        5.10       -0.82      2.59 o 
  -7   4  13        1.59       -0.43      3.03 o 
  -6   4  13       10.01       18.82      5.45 o 
  -5   4  13        0.91        3.92      3.08 o 
  -4   4  13       41.82       43.95      4.28 o 
  -3   4  13       14.55       11.87      3.38 o 
  -2   4  13       65.12       62.85      5.11 o 
  -1   4  13        7.94       18.11      5.12 o 
   0   4  13        3.92        2.81      2.79 o 
   1   4  13       19.56       28.30      5.01 o 
   2   4  13       37.29       41.10      7.87 o 
  -6   5  13        5.28        8.59      4.09 o 
  -5   5  13       57.84       75.08      7.66 o 
  -4   5  13        1.34       -0.59      3.35 o 
  -3   5  13        3.25        3.38      2.41 o 
  -2   5  13       73.79       73.73      7.15 o 
  -1   5  13       38.32       33.91      5.08 o 
   0   5  13       22.74       30.11      7.58 o 
   1   5  13        1.44        4.04      4.14 o 
  -3   6  13        4.17        1.64      4.23 o 
  -2   6  13        2.70        4.04      4.40 o 
  -8   0  14       98.87      100.37     20.05 o 
  -7   0  14        8.79       18.15      6.13 o 
  -6   0  14       92.18       92.01     15.80 o 
  -5   0  14       63.15       60.13      7.75 o 
  -4   0  14       54.86       58.49     13.70 o 
  -3   0  14      189.41      186.89     17.20 o 
  -2   0  14      187.44      188.01     17.26 o 
  -1   0  14      640.93      622.13     41.43 o 
   0   0  14        0.12        2.12      3.39 o 
   1   0  14       97.54       94.23     11.10 o 
   2   0  14       32.87       37.43     10.76 o 
   3   0  14       46.20       34.29     14.80 o 
  -8   1  14        0.36        5.39      4.17 o 
  -7   1  14        7.87        8.97      3.78 o 
  -6   1  14       13.89       17.35      3.54 o 
  -5   1  14       89.84       93.60      7.23 o 
  -4   1  14       23.32       34.33      4.22 o 
  -3   1  14       13.93       12.98      3.95 o 
  -2   1  14      148.78      139.94      8.73 o 
  -1   1  14       10.21       13.70      3.03 o 
   0   1  14      148.05      138.62      7.71 o 
   1   1  14        4.69        3.63      2.87 o 
   2   1  14        7.76        6.95      4.95 o 
  -8   2  14        3.75        2.16      5.28 o 
  -7   2  14        2.76        3.35      3.93 o 
  -6   2  14        7.70        5.32      2.58 o 
  -5   2  14        4.07        1.73      2.12 o 
  -4   2  14       47.75       44.85      4.05 o 
  -3   2  14      115.09       96.69      5.87 o 
  -2   2  14        0.27        2.89      2.93 o 
  -1   2  14        5.36        6.77      3.73 o 
   0   2  14       28.91       28.61      3.45 o 
   1   2  14       33.85       29.08      4.15 o 
   2   2  14        6.64       20.84      4.54 o 
  -7   3  14       25.00       30.88      5.86 o 
  -6   3  14       31.19       31.31      4.82 o 
  -5   3  14       32.40       27.79      3.58 o 
  -4   3  14       98.24       98.77      6.76 o 
  -3   3  14       29.80       32.13      4.76 o 
  -2   3  14      205.03      204.27     10.55 o 
  -1   3  14        3.30        4.00      2.45 o 
   0   3  14      177.67      179.00     11.23 o 
   1   3  14       17.33       16.96      5.06 o 
   2   3  14       45.91       48.38      6.20 o 
  -6   4  14       79.60       70.61      7.45 o 
  -5   4  14        5.40        3.87      3.24 o 
  -4   4  14       10.17        9.31      2.99 o 
  -3   4  14       23.21       35.57      4.17 o 
  -2   4  14       12.19       13.67      3.09 o 
  -1   4  14       60.31       73.80     11.10 o 
   0   4  14        0.11        3.33      3.10 o 
   1   4  14       51.25       43.68      6.25 o 
  -5   5  14        5.16        3.56      4.24 o 
  -4   5  14        0.48        0.71      3.03 o 
  -3   5  14        0.39        1.69      2.89 o 
  -2   5  14        0.67       -3.04      3.04 o 
  -1   5  14        1.51        3.26      3.12 o 
  -8   1  15        9.90        8.52      4.21 o 
  -7   1  15        5.40       13.36      4.22 o 
  -6   1  15      186.93      189.86     11.87 o 
  -5   1  15       37.03       48.60      6.73 o 
  -4   1  15      192.10      202.38     12.11 o 
  -3   1  15        0.00        0.88      3.62 o 
  -2   1  15       91.39      107.10      7.90 o 
  -1   1  15        2.92        3.65      2.77 o 
   0   1  15        2.77        4.85      3.03 o 
   1   1  15       27.15       32.08      6.06 o 
   2   1  15        1.79        4.15      5.01 o 
  -7   2  15       25.20       42.23      6.89 o 
  -6   2  15       47.89       41.44      7.87 o 
  -5   2  15       26.86       29.47      4.38 o 
  -4   2  15        2.56        5.91      3.84 o 
  -3   2  15       82.90       86.17      6.96 o 
  -2   2  15       69.23       62.10      5.84 o 
  -1   2  15      246.91      262.16     15.72 o 
   0   2  15       27.49       22.76      5.19 o 
   1   2  15       29.19       28.05      5.84 o 
  -7   3  15        5.69       -2.08      5.40 o 
  -6   3  15       25.88       23.08      5.62 o 
  -5   3  15       23.99       25.40      4.27 o 
  -4   3  15        4.60        4.65      3.10 o 
  -3   3  15        3.84        3.21      3.57 o 
  -2   3  15       48.90       62.42      5.23 o 
  -1   3  15        1.68        6.48      3.21 o 
   0   3  15       24.68       30.93      4.98 o 
   1   3  15        0.01       -1.58      3.82 o 
  -6   4  15        2.56        8.06      4.52 o 
  -5   4  15        0.02       -3.97      3.97 o 
  -4   4  15        6.21        4.89      2.88 o 
  -3   4  15       36.51       28.70      4.16 o 
  -2   4  15        3.94       11.33      6.13 o 
  -1   4  15       14.32        8.49      3.95 o 
   0   4  15       26.33       29.26      5.47 o 
  -4   5  15      150.44      147.98     15.07 o 
  -3   5  15       20.58       14.58      5.02 o 
  -2   5  15       28.67       29.74      5.35 o 
  -7   0  16      109.22      114.71     12.78 o 
  -6   0  16       76.13       84.01     11.34 o 
  -5   0  16       38.06       55.20      9.58 o 
  -4   0  16       41.19       27.48      6.27 o 
  -3   0  16       23.77       27.15      6.36 o 
  -2   0  16      162.38      165.31     15.54 o 
  -1   0  16        0.37        6.66      4.41 o 
   0   0  16      117.35      108.95     12.95 o 
   1   0  16        7.12        2.76      6.79 o 
  -7   1  16        3.44        3.92      3.70 o 
  -6   1  16       64.87       76.67      8.07 o 
  -5   1  16       20.70       26.05      4.63 o 
  -4   1  16       24.95       25.38      4.37 o 
  -3   1  16       16.85       13.72      3.55 o 
  -2   1  16       26.77       32.64      4.87 o 
  -1   1  16        7.73        4.11      2.94 o 
   0   1  16        0.54        2.66      5.56 o 
   1   1  16       16.18       19.63      7.94 o 
  -7   2  16        0.20       -1.38      3.59 o 
  -6   2  16        0.14        0.82      2.85 o 
  -5   2  16        4.57        9.28      3.43 o 
  -4   2  16        0.03        8.18      4.78 o 
  -3   2  16        6.34        3.19      2.96 o 
  -2   2  16       25.40       26.71      4.43 o 
  -1   2  16        0.00       -3.00      3.00 o 
   0   2  16        6.74       18.55      5.54 o 
  -6   3  16       78.27       74.27      9.06 o 
  -5   3  16        1.28        1.64      2.93 o 
  -4   3  16       85.23       84.77      8.13 o 
  -3   3  16        2.82        5.64      3.41 o 
  -2   3  16       24.31       28.04      4.74 o 
  -1   3  16       13.72       15.83      7.44 o 
   0   3  16        1.86       -2.15      4.22 o 
  -5   4  16       58.07       45.80     10.10 o 
  -4   4  16        2.58        3.94      3.97 o 
  -3   4  16       22.64       29.11      7.51 o 
  -2   4  16       21.48       28.17      6.00 o 
  -7   1  17       18.63       16.82      5.69 o 
  -6   1  17       29.79       30.74      5.42 o 
  -5   1  17        1.19        7.40      5.01 o 
  -4   1  17        1.94        3.13      3.25 o 
  -3   1  17       49.57       43.48      5.58 o 
  -2   1  17        5.55        9.23      5.04 o 
  -1   1  17       48.85       40.96      5.85 o 
   0   1  17        7.27       13.89      5.50 o 
  -6   2  17        3.34        4.73      4.23 o 
  -5   2  17       30.05       33.78      5.44 o 
  -4   2  17       35.48       46.12      6.07 o 
  -3   2  17       12.88        9.21      3.78 o 
  -2   2  17       84.02       69.40      7.52 o 
  -1   2  17        0.32        2.51      4.46 o 
  -5   3  17        7.32       11.54      6.15 o 
  -4   3  17        2.56       -2.71      3.32 o 
  -3   3  17        6.14        7.72      4.11 o 
  -2   3  17        0.02       -1.57      4.40 o 
  -6   0  18      103.84      111.69     16.84 o 
  -5   0  18       59.40       54.88     10.05 o 
  -4   0  18       96.45      108.22     13.84 o 
  -3   0  18        0.64        2.40      4.64 o 
  -2   0  18       80.53       64.25     10.10 o 
  -1   0  18        0.14        7.69      6.84 o 
  -6   1  18        2.86        4.57      3.71 o 
  -5   1  18       17.92       34.42      6.10 o 
  -4   1  18        0.47        0.04      2.94 o 
  -3   1  18       28.53       26.15      5.03 o 
  -2   1  18       23.98       26.77      5.30 o 
  -5   2  18        5.09        4.29      3.73 o 
  -4   2  18       18.49       15.11      4.66 o 
  -3   2  18       17.60       23.55      5.75 o 
  -2   2  18        0.56        4.56      4.36 o 
                                                 
